# Supplementary material for: High-Titer Hepatitis C Virus Production in a Scalable Single-Use High Cell Density Bioreactor
Source: Vaccines (Basel). 2022 Feb 7;10(2):249. doi: 10.3390/vaccines10020249 (PMC8880717; doi:10.3390/vaccines10020249)
Supplement: Supplementary file 1 [file vaccines-10-00249-s001.zip]

Archive with 1 entries (1 files):
- vaccines-1541518-supplementary.pdf
